# Supplementary material for: Olfactory functioning in adults with Tourette syndrome
Source: PLoS One. 2018 Jun 6;13(6):e0197598. doi: 10.1371/journal.pone.0197598 (PMC5991349; doi:10.1371/journal.pone.0197598)
Supplement: S1 Table — (XLSX) [file pone.0197598.s001.xlsx]

## Sheet: Tabelle1
Group [Tourette syndrome / healthy controls	gender[M=2/F=1]	age[years]	handedness	education[years]	smoker[Y=1/N=0]	smoking burdent[cigarettes/day]	disease duration[years]	medication[Y=1/N=1]	TMT-A[sec]	TMT-B[sec]	Digial Span Forward	Digial Span Backward	TDI	TDI below 10th percentile	odor threshold	odor discrimination	odor identification	YGTSS-motor tics	YGTSS-vocal tics	YGTSS-social impairment	OCD checklist	BSI-depression	BSI-anxiety	WURS-ADHD	urge[Y=1/N=0]
Tourette syndrome subject	2	32	right	13	0		14	0	14.1	40.9	7	6	34.75		7.75	12	15	8	10	20	0	43	54	23	1
Tourette syndrome subject	2	22	right	10	1	25	7	1	17	77	6	3	33.5		7.5	13	13	3	2	0	0	43	68	46	1
Tourette syndrome subject	1	25	right	14	1	20	19	1	17.1	44.1	5	5	32.5		8.5	12	12	12	6	20	1	49	45	25	1
Tourette syndrome subject	2	24	right	13	1	17	12	0	33.5	56.7	11	6	35.75		7.75	14	14	15	6	0	0	43	58	36	1
Tourette syndrome subject	1	34	right	11	1	17	30	0	18.3	36.1	9	7	28.25	1	6.25	11	11	12	14	40	1	49	45	17	1
Tourette syndrome subject	1	46	right	12	1	7	34	1	22	27	10	7	28.5	1	3.5	11	14	16	1	40	0	40	59	21	0
Tourette syndrome subject	2	31	right	13	0		28	1	20.6	65	6	6	38.25		8.25	16	14	20	10	40	12	80	80	28	1
Tourette syndrome subject	2	51	right	11	0		41	0	30.2	60.3	10	9	24.5	1	4.5	10	10	9	10	50	8	62	68	32	0
Tourette syndrome subject	2	37	right	13	0		34	0	13	27.7	8	8	33.5		7.5	13	13	17	16	40	18	56	64	32	1
Tourette syndrome subject	2	37	right	13	0		14	0	33.5	52.4	10	8	31.5		5.5	14	12	13	0	40	4	78	80	23	1
Tourette syndrome subject	1	36	right	9	1	20	30	1	22.9	55.1	12	8	23.25	1	6.25	6	11	18	17	40	15	63	80	32	1
Tourette syndrome subject	2	54	right	12	0		42	1	32	74.1	8	5	28.5		4.5	11	13	11	14	70	3	65	71	36	1
Tourette syndrome subject	2	27	right	9	1	20	20	1	39	66	8	9	21.5	1	4.5	9	8	11	13	80	1	73	54	11	1
Tourette syndrome subject	2	37	right	12	1	15	23	1	26.9	53.2	9	5	27.5		4.5	10	13	9	0	0	3	43	48	48	0
Tourette syndrome subject	2	46	left	12	1	20	34	1	21	33.3	9	7	26.5		0.5	13	13	12	9	60	0	43	62	23	1
Tourette syndrome subject	2	31	right	10	0		26	0	24	47	8	4	23.75	1	5.75	11	7	18	14	80	11	73	80	70	1
Tourette syndrome subject	2	22	right	13	1	20	16	0	29	36.1	9	7	39.25		10.25	15	14	10	5	30	7	71	58	55	1
Tourette syndrome subject	1	31	right	12	1	17	25	0	24.3	35	11	5	36.75		7.75	14	15	8	5	0	0	40	55	31	0
Tourette syndrome subject	1	28	right	13	1	15	22	1	18.9	23.3	12	10	30.5	1	7.5	12	11	19	13	60	26	76	73	48	1
Tourette syndrome subject	2	41	left	10	0		25	1	30.1	107	7	2	32.25		9.25	11	12	21	19	60	3	43	62	21	1
Tourette syndrome subject	2	35	left	11	1	20	29	1	24.5	39.1	12	11	32.5		7.5	14	11	15	19	30	5	62	54	35	1
Tourette syndrome subject	2	23	right	13	0		8	0	35.2	59	10	7	36		11	13	12	12	6	30	24	80	68	28	1
Tourette syndrome subject	2	23	right	10	1	15	12	0	17.1	33.7	11	4	38.25		12.25	13	13	14	7	20	0	65	68	20	1
Tourette syndrome subject	2	28	right	9	1	20	21	1	31.4	38.3	9	6	30.5		5.5	11	14	17	17	80	2	56	68	26	1
Tourette syndrome subject	2	19	right	13	0		15	0	17.7	25.2	9	7	38.25		12.25	12	14	9	7	20	10	51	54	33	1
Tourette syndrome subject	2	47	right	10	0		36	1	31.5	50	8	4	31		11	10	10	16	15	60	7	80	80	22	1
Tourette syndrome subject	1	24	right	13	0		16	0	16	35.8	12	11	37.5		9.5	13	15	13	11	40	8	72	76	37	1
Tourette syndrome subject	2	35	right	12	0		29	0	20.1	34.7	11	8	37.75		7.75	16	14	11	17	40	36	51	71	39	1
heathy control	2	25	right	14	0				12.6	29.9	10	11	33.75		7.75	13	13
heathy control	2	24	right	13	0				12.3	31.7	9	7	36.5		8.5	13	15
heathy control	1	24	right	13	0				12.8	33.4	6	7	37.25		7.25	16	14
heathy control	1	24	right	13	1	17			30.6	46.5	7	7	37.5		8.5	15	14
heathy control	2	46	right	12	0				20.6	27.2	12	9	32.25		6.25	12	14
heathy control	2	28	right	10	0				37	49.4	9	6	31.5		4.5	14	13
heathy control	2	47	right	13	0				13.4	31.1	8	8	37.5		6.5	16	15
heathy control	2	30	right	10	0				26.5	43.2	6	7	29.5	1	4.5	12	13
heathy control	2	53	right	10	1	5			23.2	31.4	10	6	28	1	7	11	10
heathy control	2	26	right	14	1	19			13.8	39	8	7	36.25		8.25	15	13
heathy control	2	21	right	13	0				44	73	6	4	33.5		8.5	13	12
heathy control	1	37	right	13	1	15			20.5	30.1	10	7	37.25		8.25	14	15
heathy control	2	28	right	10	1	20			30.3	76.3	12	3	33		12	9	12
heathy control	2	24	right	12	1	15			25.3	43.3	7	8	38.25		12.25	14	12
heathy control	2	36	right	13	0				25.9	33.8	10	8	32.25		4.25	14	14
heathy control	1	42	right	10	1	20			17	45	9	8	35.5		8.5	11	16
heathy control	1	30	right	10	1	13			25	47	8	6	34.5		5.5	14	15
heathy control	2	27	right	9	1	20			24	60	6	7	39.25		9.25	14	16
heathy control	2	34	right	10	1	18			25	73	6	4	35.75		6.75	14	15
heathy control	2	29	left	9	1	15			21	34	8	7	40.5		11.5	14	15
heathy control	2	32	right	9	0				20	41	5	4	38.25		9.25	14	15
heathy control	2	44	left	9	0				35	60	7	9	40.25		11.25	14	15
heathy control	1	25	right	13	0				22	30	10	8	35.5		8.5	13	14
heathy control	2	23	right	9	1	15			22	24	9	7	35		9	13	13
heathy control	2	46	right	11	0				24	65	8	7	32.75		7.75	12	13
heathy control	2	24	right	13	0				13.4	42.4	11	7	33.5		6.5	14	13
heathy control	1	33	right	10	1	15			18	39	9	8	35.5		11.5	12	12
heathy control	2	32	right	10	1	10			20.2	50.7	7	4	30.75		7.75	10	13
